# Supplementary material for: Enzymatic Characterization of SpPAL Genes in S. polyrhiza and Overexpression of the SpPAL3
Source: Plants (Basel). 2024 Sep 18;13(18):2607. doi: 10.3390/plants13182607 (PMC11435183; doi:10.3390/plants13182607)
Supplement: Supplementary file 1 [file plants-13-02607-s001.zip]

Archive with 1 entries (1 files):
- plants-3143609-supplementary.pdf
